# Supplementary material for: The effects of cognitive behavioral therapy in women with polycystic ovary syndrome: A meta-analysis
Source: Front Psychol. 2022 Oct 26;13:796594. doi: 10.3389/fpsyg.2022.796594 (PMC9643337; doi:10.3389/fpsyg.2022.796594)
Supplement: Supplementary file 1 [file Data_Sheet_1.ZIP]

Archive with 1 entries (1 files):
- Data in brief.xlsx
