# Supplementary material for: The effects of cognitive behavioral therapy in women with polycystic ovary syndrome: A meta-analysis
Source: Front Psychol. 2022 Oct 26;13:796594. doi: 10.3389/fpsyg.2022.796594 (PMC9643337; doi:10.3389/fpsyg.2022.796594)
Supplement: Supplementary file 1 [file Data_Sheet_1.ZIP › Data in brief.xlsx]

## Sheet: Sheet1
Control group	Outcome	Time	Study	Scale	experiment group						n1	Control Group						n2		Control group	Outcome	Time	Study	Scale	experiment group (n1)	experiment group (n2)	Control Group(n1)	Control Group(n2)
					baseline(mean)	baseline(sd)	end point(mean)	end point(sd)	difference(mean)	difference(sd)	sample size	baseline(mean)	baseline(sd)	end point(mean)	end point(sd)	difference(mean)	difference(sd)	sample size			compliance rate	12 months	Sun2020	compliance rate	41	43	34	43
	BMI	8w	Cooney 2018						-0.5	0.741	7					-0.8	0.37	8			compliance rate	unclear	Wang2019	compliance rate	47	50	37	47
	BMI	4w	Abdollahi2018		27.6	5.9	27.3	5.4	-0.3	5.67	37	29.2	4.9	29.4	5	0.2	4.95	37			compliance rate	unclear	Liang2016	compliance rate	28	29	21	29
	BMI	16w	Cooney 2018						-0.9	1.7	7					-0.6	0.81	8			pregnancy rate	12 months	Sun2020	pregnancy rates	33	43	24	43
	depression	8w	Cooney 2018	CES-D					-5	14.1	7					-5	7.41	8			pregnancy rate	3 months	Tang2020	pregnancy rates	20	35	15	35
	depression	4w	Abdollahi2018	BDI	16.5	6	4.5	3.9	-12	5.27	37	13	5.7	16.5	8.6	3.5	7.58	37			pregnancy rate	unclear	Xiao2020	pregnancy rates	24	37	12	37
	depression	12w	Tang2020	SDS	65.62	6.53	50.28	6.07	-15.34	6.31	35	65.98	6.24	61.33	6.15	-4.65	6.2	35			pregnancy rate	unclear	Lin2018	pregnancy rates	20	49	13	35
	depression	16w	Cooney 2018	CES-D					-1	12.59	7					-6	11.11	8			abortion rate	3 months	Tang2020	abortion rate	2	35	5	35
	depression	unclear	Lin2018	BDI	17.6	5.8	13.8	7	-3.8	6.48	49	17	5.1	17.2	6.3	0.2	5.79	35			abortion rate	unclear	Xiao2020	abortion rate	1	37	6	37
	anxiety	8w	Cooney 2018	STAI-STATE					0	4.44	7					-5	9.63	8			abortion rate	unclear	Lin2018	abortion rate	1	49	1	35
	anxiety	16w	Cooney 2018	STAI-STATE					1	18.52	7					-6	8.89	8
	anxiety	12w	Tang2020	SAS	62.55	5.92	48.27	5.38	-14.28	5.67	35	62.29	6.15	57.54	6.09	-4.75	6.12	35
	anxiety	unclear	Lin2018	STAI-STATE	39.8	8.3	28.5	7.6	-11.3	7.97	49	41.2	9.8	43.2	8.6	2	9.26	35
	anxiety	unclear	Xiao2020	STAI-STATE	39.83	8.14	28.53	7.62	-11.3	7.89	37	41.29	9.86	43.28	8.66	1.99	9.32	37
	Quality of Life	8w	Cooney 2018	PCOSQ					3.7	1.56	7					1.2	2.67	8
	Quality of Life	16w	Cooney 2018	PCOSQ					3	1.19	7					2.3	2.52	8
	Quality of Life	4w	Abdollahi2018	PCOSQ	29.1	16.3	60.2	13.3	31.1	15.03	37	25	16.3	24.4	15	-0.6	15.69	37
	Quality of Life(Emotion)	8w	Cooney 2018	PCOSQ					0.8	0.07	7					0.1	0.74	8
	Quality of Life(Emotion)	4w	Abdollahi2018	PCOSQ	25.8	17.4	58.7	15	32.9	16.33	37	26.5	20.1	23.9	18.5	-2.6	19.35	37
	Quality of Life(Emotion)	unclear	Lin2018	FertiQoL	62.1	22.5	66.3	17.1	4.2	20.34	49	62.4	22.2	61.3	20.3	-1.1	21.31	35
	Quality of Life(Emotion)	16w	Cooney 2018	PCOSQ					0.8	0.52	7					0.3	0.89	8
	Quality of Life(Hirsutism)	8w	Cooney 2018	PCOSQ					0.6	0.44	7					0.1	0.74	8
	Quality of Life(Hirsutism)	4w	Abdollahi2018	PCOSQ	37	26.8	59.2	25.2	22.2	26.04	37	32.3	25	31.1	24.6	-1.2	24.8	37
	Quality of Life(Hirsutism)	16w	Cooney 2018	PCOSQ					0.6	0.59	7					0.1	0.44	8
	Quality of Life(Menstrual)	8w	Cooney 2018	PCOSQ					0.5	1.19	7					-0.8	1.11	8
	Quality of Life(Menstrual)	4w	Abdollahi2018	PCOSQ	26.6	17.9	50.6	19.3	24	18.64	37	23.7	15.9	27.3	19.2	3.6	17.78	37
	Quality of Life(Menstrual)	16w	Cooney 2018	PCOSQ					0	0.74	7					0.4	0.59	8
	Quality of Life(Weight)	8w	Cooney 2018	PCOSQ					0.6	0.44	7					0.1	1.11	8
	Quality of Life(Weight)	4w	Abdollahi2018	PCOSQ	31.3	23.7	68.5	19.4	37.2	21.87	37	22.3	23.3	20.5	19.9	-1.8	21.8	37
	Quality of Life(Weight)	16w	Cooney 2018	PCOSQ					0.6	0.44	7					0.7	1.19	8
	Quality of Life(Infertility)	8w	Cooney 2018	PCOSQ					0.5	0.22	7					0.6	0.37	8
	Quality of Life(Infertility)	4w	Abdollahi2018	PCOSQ	25.8	24.3	60.8	18.4	35	21.95	37	18.5	24.2	18.4	20	-0.1	22.4	37
	Quality of Life(Infertility)	16w	Cooney 2018	PCOSQ					0.3	1.11	7					0.5	0.89	8
